# Supplementary material for: Division of the genus Chryseobacterium: Observation of discontinuities in amino acid identity values, a possible consequence of major extinction events, guides transfer of nine species to the genus Epilithonimonas, eleven species to the genus Kaistella, and three species to the genus Halpernia gen. nov., with description of Kaistella daneshvariae sp. nov. and Epilithonimonas vandammei sp. nov. derived from clinical specimens
Source: Int J Syst Evol Microbiol. 2020 Jan 2;70(8):4432–50. doi: 10.1099/ijsem.0.003935 (PMC7660247; doi:10.1099/ijsem.0.003935)
Supplement: Supplementary material 2 [file ijsem-70-4432-s002.xlsx]

## Sheet: Sheet1
StrainNumberSequenced	Other strain Numbers	Previously described as:	Proposed as:	GenbankAccessionNumber	SRA
ATCC 43767T		Bergeyella zoohelcum	Bergeyella zoohelcum	AGYA01
KMT		Chryseobacterium angstadtii	Chryseobacterium angstadtii	LFND01
LMG 24720T		Chryseobacterium antarcticum	Kaistella antarctica	JPEP01
KCTC 12483T		Chryseobacterium aquaticum	Chryseobacterium aquaticum	LLYZ01
DSM 27619T		Chryseobacterium arachidis	Chryseobacterium arachidis	FQUT01
DSM 19326T		Chryseobacterium arothri	Epilithonimonas hominis	FNWX01
CC-VM-7T		Chryseobacterium arthrosphaerae	Chryseobacterium arthrosphaerae	MAYG01
UTM-3T		Chryseobacterium artocarpi	Chryseobacterium artocarpi	MAYH01
DSM 16775T	ATCC 33487;CIP 103103; LMG 8329; NBRC 15053; NCTC 11212; KC_1724	Chryseobacterium balustinum	Chryseobacterium balustinum	FUZE01
DSM 19482T		Chryseobacterium bovis	Epilithonimonas bovis	FTPU01
DSM 17710T		Chryseobacterium caeni	Epilithonimonas caeni	AUFK01
THG-C4-1T		Chryseobacterium camelliae	Chryseobacterium camelliae	CP022986
DSM 25581T		Chryseobacterium carnipullorum	Chryseobacterium carnipullorum	FRCD01
DSM 23145T		Chryseobacterium chaponense	Kaistella chaponensis	FTOI01
DSM 27621T		Chryseobacterium contaminans	Chryseobacterium contaminans	FRBM01
GSE06T		Chryseobacterium cucumeris	Chryseobacterium cucumeris	LUVZ0
DSM 23031T		Chryseobacterium culicis	Chryseobacterium culicis	FNWQ01
DSM 19388T		Chryseobacterium daeguense	Chryseobacterium daeguense	AUMT01
DSM 14219T		Chryseobacterium defluvii	Chryseobacterium defluvii		SRX2156233
RHA3-1T		Chryseobacterium elymi	Chryseobacterium elymi	QNUH01
CW-E 2T		Chryseobacterium flavum	Chryseobacterium flavum	QNUE01
LMG 24722T		Chryseobacterium formosense	Chryseobacterium formosense	JPRP01
DSM 26000T		Chryseobacterium frigidisoli	Halpernia frigidisoli	FOQT01
DSM 27622T		Chryseobacterium gallinarum	Chryseobacterium gallinarum	CP009928
DSM 18014T		Chryseobacterium gambrini	Chryseobacterium gambrini	FTOV01
91A-561T		Chryseobacterium geocarposphaerae	Chryseobacterium geocarposphaerae	PGFD01
IHBB 10212T		Chryseobacterium glaciei	Chryseobacterium glaciei	GCF_001648155
ATCC 35910T		Chryseobacterium gleum	Chryseobacterium gleum	ACKQ02
UMB34T		Chryseobacterium greenlandense	Chryseobacterium greenlandense	LMAI01
DSM 19109T		Chryseobacterium gregarium	Chryseobacterium gregarium	AUMU01
DSM 19056T		Chryseobacterium haifense	Kaistella haifensis	JASZ01
LMG 24401T		Chryseobacterium halperniae	Epilithonimonas lactis	JPLY01
DSM 25574T		Chryseobacterium hispalense	Chryseobacterium hispalense	JARQ01
VP48T	CECT 7129;CCM 7359;JCM 13554	Chryseobacterium hispanicum	Epilithonimonas hispanica	QNUG01
DSM 21580T		Chryseobacterium humi	Halpernia humi	FNUS01	SRX2156246
DSM 19684T		Chryseobacterium hungaricum	Epilithonimonas hungarica	FNBH01
DSM 16777T		Chryseobacterium indologenes	Chryseobacterium indologenes	FORL01
DSM 16778T		Chryseobacterium indoltheticum	Chryseobacterium indoltheticum	FTMF01
DSM 19299T		Chryseobacterium jejuense	Chryseobacterium jejuense	FNEG01
DSM 17048T		Chryseobacterium jeonii	Kaistella jeonii	JSYL01
DSM 16927T	NCTC 13454;CCUG 46665	Chryseobacterium joostei	Chryseobacterium joostei	FTNZ01
CCUG 49689T		Chryseobacterium koreense	Kaistella koreensis	LFNG01
KJ1R5T		Chryseobacterium kwangjuense	Chryseobacterium kwangjuense	LPUR01
RBA2-6T	KCTC 22544=NBRC 105250	Chryseobacterium lathyri	Chryseobacterium lathyri	QNFY01
SUR2T		Chryseobacterium limigenitum	Chryseobacterium limigenitum	FPKW01
DSM 18605T		Chryseobacterium luteum	Chryseobacterium luteum	JPRO01
CCUG 51329T		Chryseobacterium massiliae	Chryseobacterium massiliae/mucoviscidosis	QNVU01
DSM 18016T		Chryseobacterium molle	Epilithonimonas mollis	FRAM01
VT16-26		Chryseobacterium mucoviscidosis	Chryseobacterium massiliae/mucoviscidosis	MVAG01
DSM 25575T		Chryseobacterium oleae	Chryseobacterium oleae	FOVD01
701B-08T		Chryseobacterium oncorhynchi	Chryseobacterium oncorhynchi	PPEI02
DSM 19055T		Chryseobacterium oranimense	Chryseobacterium oranimense	FQWT01
DSM 18015T		Chryseobacterium pallidum	Epilithonimonas pallida		SRX2156722
DSM 21579T		Chryseobacterium palustre	Kaistella palustris	AULL01
CTMT		Chryseobacterium piperi	Chryseobacterium piperi	JPRJ01
DSM 21068T		Chryseobacterium piscicola	Chryseobacterium piscicola	FTOJ01
LMG 23089T	CCUG 51923	Chryseobacterium piscium	Chryseobacterium piscium	QNVS01
DSM 26899T		Chryseobacterium polytrichastri	Chryseobacterium polytrichastri	FRAV01
JM-534T	DSM 29371	Chryseobacterium rhizoplanae	Chryseobacterium rhizoplanae		SRR5888842; SRR5888843
RSB3-1T	=KCTC 22548=NBRC 105248	Chryseobacterium rhizosphaerae	Chryseobacterium rhizosphaerae	QNUF01
DSM 16779T		Chryseobacterium scophthalmum	Chryseobacterium scophthalmum	FSRQ01
FF12T		Chryseobacterium senegalense	Kaistella senegalensis	CYUH01
DSM 17126T	H5343	Chryseobacterium shigense	Chryseobacterium shigense	FTNY01
DSM 17072T		Chryseobacterium soldanellicola	Chryseobacterium soldanellicola	FNKL01
DSM 19298T		Chryseobacterium soli	Chryseobacterium soli	JPRH01
DSM 22468T		Chryseobacterium solincola	Kaistella solincola	JSYK01
DSM 17071T		Chryseobacterium taeanense	Chryseobacterium taeanense	FNDW01
DSM 17453T		Chryseobacterium taichungense	Chryseobacterium taichungense	FOBV01
CGMCC 1.10941T		Chryseobacterium taihuense	Chryseobacterium taihuense	FNHD01
TPW19		Chryseobacterium taiwanense	Chryseobacterium taiwanense	JWTA01
DSM 26898T		Chryseobacterium takakiae	Chryseobacterium takakiae	FQVO01
NCTC 13490T		Chryseobacterium taklimakanense	Planobacterium taklimakanense	LT906465
DSM 16811T		Chryseobacterium tenax	Epilithonimonas tenax	AUAA01
G972T		Chryseobacterium timonianum	Chryseobacterium timonianum	FJVD0
DSM 22251T		Chryseobacterium treverense	Kaistella treverensis	FORQ01
DSM 18017T		Chryseobacterium ureilyticum	Chryseobacterium ureilyticum	FTOL01
687B-08T		Chryseobacterium viscerum	Chryseobacterium viscerum	PPEG02
LMG 22846T		Chryseobacterium vrystaatense	Chryseobacterium vrystaatense	JPRI01
DSM 17724T		Chryseobacterium wanjuense	Chryseobacterium wanjuense	FOIU01
CGMCC 1.12802T		Chryseobacterium xixisoli	Epilithonimonas xixisoli		SRX3021442
DSM 27623T		Chryseobacterium zeae	Epilithonimonas zeae	FSRK01
DSM 15886T	NRS1; ATCC BAA-825; CCUG 46293;CIP 108613	Cloacibacterium normanense	Cloacibacterium normanense	FNJE01
DSM 25479T		Cruoricaptor ignavus	Cruoricaptor ignavus	FQYI01
DSM_23781T		Elizabethkingia anophelis	Elizabethkingia anophelis	CP023401.1
G0146T	CL496/75	Elizabethkingia bruuniana	Elizabethkingia bruuniana	CP014337.1
ATCC 13253T		Elizabethkingia meningoseptica	Elizabethkingia meningoseptica	CP014338.1
DSM 14571T		Elizabethkingia miricola	Elizabethkingia miricola	LSGQ01
G4070T	CL681/77	Elizabethkingia occulta	Elizabethkingia occulta	MAHX01
G4122T	Ursing and Bruun 2;H. Olsen 1; J100	Elizabethkingia ursingii	Elizabethkingia ursingii	CP016377.1
NBRC 14943T	ATCC 43319	Empedobacter brevis	Empedobacter brevis	ARNT01
Wf282		Empedobacter falsenii	Empedobacter falsenii	JSYQ01
ATCC 11947T		Flavobacterium aquatile	Flavobacterium aquatile	MUGQ01
CGMCC 1.12708T		Moheibacter sediminis	Moheibacter sediminis	FWXS01
DSM 15997T		Ornithobacterium rhinotracheale	Ornithobacterium rhinotracheale	GCF_000265465
ATCC 11845T		Riemerella anatipestifer	Riemerella anatipestifer	CP003388
DSM 16469T		Riemerella columbina	Riemerella columbina	ARFT01
DSM 24015T		Riemerella columbipharyngis	Not Riemerella	FNAS01
DSM 22323T		Soonwooa buanensis	Soonwooa buanensis	FUYZ0
FF8T		Weeksella massiliensis	Weeksella massiliensis	CCMH01
DSM 16922T		Weeksella virosa	Weeksella virosa	NC_015144
