# Supplementary material for: Division of the genus Chryseobacterium: Observation of discontinuities in amino acid identity values, a possible consequence of major extinction events, guides transfer of nine species to the genus Epilithonimonas, eleven species to the genus Kaistella, and three species to the genus Halpernia gen. nov., with description of Kaistella daneshvariae sp. nov. and Epilithonimonas vandammei sp. nov. derived from clinical specimens
Source: Int J Syst Evol Microbiol. 2020 Jan 2;70(8):4432–50. doi: 10.1099/ijsem.0.003935 (PMC7660247; doi:10.1099/ijsem.0.003935)
Supplement: Supplementary material 3 [file ijsem-70-4432-s003.xlsx]

## Sheet: Table
Current Taxonomy	Chryseobacterium aahli	Chryseobacterium angstadtii	Chryseobacterium antarcticum	Chryseobacterium anthropi	Chryseobacterium aquaticum	Chryseobacterium aquifrigidense	Chryseobacterium arachidiradicis	Chryseobacterium arachidis	Chryseobacterium arthrosphaerae	Chryseobacterium artocarpi	Chryseobacterium balustinum	Chryseobacterium bernardetii	Chryseobacterium bovis	Chryseobacterium caeni	Chryseobacterium camelliae	Chryseobacterium carnipullorum	Chryseobacterium carnis	Chryseobacterium chaponense	Chryseobacterium contaminans	Chryseobacterium cucumeris	Chryseobacterium culicis	Chryseobacterium daecheongense	Chryseobacterium daeguense	Chryseobacterium defluvii	Chryseobacterium echinoideorum	Chryseobacterium elymi	Chryseobacterium endophyticum	Chryseobacterium flavum	Chryseobacterium formosense	Chryseobacterium frigidisoli	Chryseobacterium frigidum	Chryseobacterium gallinarum	Chryseobacterium gambrini	Chryseobacterium geocarposphaerae	Chryseobacterium ginsengisoli	Chryseobacterium ginsengiterrae	Chryseobacterium ginsenosidimutans	Chryseobacterium glaciei	Chryseobacterium gleum	Chryseobacterium greenlandense	Chryseobacterium gregarium	Chryseobacterium gwangjuense	Chryseobacterium hagamense	Chryseobacterium haifense	Chryseobacterium halperniae	Chryseobacterium hispalense	Chryseobacterium hispanicum	Chryseobacterium hominis	Chryseobacterium humi
Updated Taxonomy- genus & species	Chryseobacterium aahli	Chryseobacterium angstadtii	Kaistella antarctica	Kaistella anthropi	Chryseobacterium aquaticum	Chryseobacterium aquifrigidense	Epilithonimonas arachidiradicis	Chryseobacterium arachidis	Chryseobacterium arthrosphaerae	Chryseobacterium artocarpi	Chryseobacterium balustinum	Chryseobacterium bernardetii	Epilithonimonas bovis	Epilithonimonas caeni	Chryseobacterium camelliae	Chryseobacterium carnipullorum	Kaistella carnis	Kaistella chaponensis	Chryseobacterium contaminans	Chryseobacterium cucumeris	Chryseobacterium culicis	Chryseobacterium daecheongense	Chryseobacterium daeguense	Chryseobacterium defluvii	Chryseobacterium echinoideorum	Chryseobacterium elymi	Chryseobacterium endophyticum	Chryseobacterium flavum	Chryseobacterium formosense	Halpernia frigidisoli	Chryseobacterium frigidum	Chryseobacterium gallinarum	Chryseobacterium gambrini	Chryseobacterium geocarposphaerae	Chryseobacterium ginsengisoli	Epilithonimonas ginsengisoli	Chryseobacterium ginsenosidimutans	Chryseobacterium glaciei	Chryseobacterium gleum	Chryseobacterium greenlandense	Chryseobacterium gregarium	Chryseobacterium gwangjuense	Chryseobacterium hagamense	Kaistella haifensis	Epilithonimonas lactis	Chryseobacterium hispalense	Epilithonimonas hispanica	Epilithonimonas hominis	Halpernia humi
Type strain isolated from	Brown trout (Salmo trutta)	Biofilm of a tank containing newts	Soil sample from penguin habitats in Antarctica	Blood of a hospitilized patient	Water reservoir	Cooled water from an oxygen-producing plant	Soil around peanuts	Soil around peanuts	Faeces of pill millipede	Rhizosphere soil of Artocarpus integer	Diseased freshwater fish	Clinical (sputum)	Raw cow milk	Bioreactor sludge	Green tea leaves	Raw chicken meat	Raw beef carcass from an unspecified abattoir	Diseased farmed Atlantic salmon (Salmo salar)	Contaminant of an agar plate from a rhizosphere sample	Surface-sterilized root of cucumber	Midgut of a mosquito	Sediment, freshwater lake	Wastewater of a textile dye works	Activated sludge	Sea urchins (Tripneustes gratilla)	Rhizosphere of sand dune plants	Surface-sterilized maize leaf	Herbicide polluted soil	Rhizoshere of lettuce	Antarctic permafrost	Arctic tundra soil	Pharyngeal scrape of a chicken	Steel surface of a beer bottling plant	Soil around peanuts	Soil of a ginseng root	Soil from a ginseng field	Soil of a field cultivated with Rhus vernicifera	surface of a glacier in the Indian trans-Himalayas	Human, high vaginal swab	Deep Greenland ice core sample	Decaying plant material	Soil	Rhizosphere of sand dune plants	Raw cow milk	Raw cow milk	Rainwater pond	Drinking water	Clinical (blood)	Industrially contaminated soil
Production of yellow to orange (+), flexirubin (F) and/or carotenoid (C) type pigments	+, F	+, F	+, not F	–	+, F	+, F	+, F	+, F	+	+, F	+	+, F	+, F (w), C	+, F	+, F	+, F	+	+	+, F	+	+, F	+, F	+, F	+, F	+, F	+	+, F	+, F	+, F	+	+, F	+, F	+, F	+	+, F	+, F	+, F	+,F	+, F	+, F	+, F	+, F	+, F	+, F (w), C	+, F	+, F	w, F	–	+
Relation to oxygena	A	A	A	A	A	A	A	A	A	A	A	A	A (but anaerobic growth in presence of 0.1% w/v potassium nitrate)	A	A	A	A	A	A	A	A	A	A	A	A	A	A	A	A	A	A	A	A	A	A	A	A		A	A, MA	A	A	A	A	A	A	A	A	A
Growth on
Marine agar 2216	–	ND	+	ND	ND	–	ND	ND	ND	ND	–	ND	ND	ND	ND	d	ND	ND	ND	ND	ND	ND	ND	ND	ND	ND	ND	ND	ND	ND	–	ND	ND	ND	ND	ND	–	ND	+	+	–	ND	ND	ND	ND	ND	ND	ND	ND
Cetrimide agar	–	ND	–	–	ND	V	ND	ND	ND	ND	–	–	–	ND	ND	–	–	ND	ND	ND	ND	+	ND	+	ND	ND	ND	+	+	ND	ND	ND	+	ND	ND	ND	–	ND	–	–	–	ND	ND	–	–	ND	ND	–	ND
MacConkey agar	–	–	–	–	–	–	–	–	–	ND	V	+	–	–	–	+	+	–	–	w	–	–	–	–	ND	w	ND	+	–	ND	–	–	–	–	ND	–	–	-	V	–	–	ND	–	–	–	ND	–	–	ND
Growth with 3% NaCl	–	–	+	V	+	V	–	–	+	+	–	+	–	+	+	w	ND	–	–	+	+	–	–	–	+	+	–	+	ND	+	–	w	–	–	+	ND	–	-	d	ND	–	–	–	–	–	+	–	–	+
Growth at (°C)
5	+	–	+	+	+	–	w	–	–	–	w	–	–	+	+	w	d	+	–	ND	–	–	V	–	–	–	ND	+	–	+	+	–	–	–	+	–	w	-	–	+	w/+	+	–	+	+	–	d	–	+
25	+	+	+	+	+	+	+	+	+	+	+	+	+	+	+	+	+	+	+	+	+	ND	+	+	+	+	+	+	+	+	+	+	+	+	+	+	+	+	+	+	+	+	+	+	+	+	+	+	+
30	+	+	d	+	+	+	+	+	+	+	+	+	+	+	+	+	+	+	+	+	+	+	+	+	+	+	+	+	+	–	+	+	+	+	+	+	+	-	+	+	+	+	+	+	+	+	+	+	+
37	–	–	–	+	+	+	+	+	+	ND	V	+	+	+	+	–	+	+	+	+	–	+	+	+	+	+	+	+	–	–	+	+	+	+	+	–	V	-	+	+	–	–	+	+	–	+	–	+	+
42	–	–	–	–	ND	–	w	w	–	ND	–	d	–	–	–	–	–	–	–	ND	–	–	V	+	–	–	ND	+	–	–	–	+	+	w	–	ND	–	ND (presumeably -)	d	–	–	–	–	–	–	–	–	–	–
Degradation of
Esculin	+	+	V	–	ND	+	ND	+	+	+	+	+	+	ND	+	+	–	–	+	+	+	+	+	+	ND	+	**	+	+	ND	+	+	+	+	+	+	+	ND	+	+	+	+	+	V	+	+	+	+	+
DNA	ND	w	+	+	+	ND	+	–	+	ND	+	d	ND	ND	+	+	+	ND	ND	ND	ND	ND	+	+	ND	–	–	–	ND	ND	–	+	ND	+	ND	+	+	ND	+	ND	V	+	–	ND	ND	ND	–	+	ND
Starch	–	+	+	+	+	V	+	–	+	+	V	d	ND	–	+	+	+	–	ND	+	+	+	+	+	ND	+	**	+	ND	+	+	+	–	+	+	ND	V	ND	d	+	V	–	+	+	+	+	+	V	+
Tween 80	+	+	+	V	ND	V	ND	ND	ND	–	+	d	ND	–	+	+	–	ND	+	+	ND	+	+	ND	ND	+	–	+	–	ND	–	ND	+	ND	+	ND	V	ND	+	+	+	+	+	–	ND	ND	–	V	–
L-Tyrosine	–	ND	w	+	ND	–	+	–	V	+	V	V	ND	ND	ND	+	–	–	+	+	V	ND	+	ND	ND	ND	ND	V	ND	ND	–	V	ND	+	+	+	V	ND	d	ND	–	ND	ND	ND	ND	-	ND	d	ND
Urea	–	–	–	–	V	V	–	–	V	–	–	d	–	+	–	–	–	–/+¶	V	+	+	–	–	–	ND	+	**	–	–	–	–	+	–	+	+	ND	+	+	d	–	–	+	+	–	–	ND	–	–	–
Production of
Hydrogen sulphide	–	–	–	–	–	–	–	–	V	+	V	–	–	–	ND	–	–	–	–	–	V	–	–	ND	ND	+	–	V	–	+	–	–	–	–	ND	ND	–	-	V	ND	–	+	+	–	ND	ND	–	–	ND
Indole	–	+	V	V	–	V	+	–	V	–	+	+	–	–	+	+	+	–	+	+	V	–	V	V	ND	+	–	+	+	+	+	V	–	+	–	+	–	ND	+	–	V	–	–	+	+	+	w	+	–
β-Galactosidase	–	–	–	–	–	–	–	–	–	–	–	–	d	+	w	–	–	–	–	+	–	–	–	–	–	ND	**	+	–	ND	–	–	ND	–	–	–	–	-	d	ND	–	–	+	+	+	–	–	–	–
Reduction of
Nitrate	–	–	–	–	–	V	–	–	V	+	V	–	d	–	–	+	–	ND	–	–	–	+	V	–	ND	–	–	–	–	ND	–	–	–	–	–	–	–	-	d	–	–	–	–	–	ND	+	+	d	–
Nitrite	–	ND	–	ND	–	+	ND	ND	ND	–	–	d	ND	–	ND	–	–	ND	ND	–	ND	–	–	ND	ND	–	–	–	ND	ND	ND	ND	–	ND	ND	ND	ND	ND	d	ND	–	ND	–	ND	ND	ND	ND	d	–
Acid production from
L-Arabinose	–	–	–	–	–	V	+	+	–	–	–	V	–	–	+	–	–	–	+	–	–	–	w	–	ND	–	ND	–	–	ND	ND	–	–	–	ND	ND	–	ND	d	ND	+	ND	V	–	–	+	+	–	–
Cellobiose	–	ND	–	–	+	–	ND	–	–	–	–	–	ND	ND	+	ND	–	ND	ND	–	–	+	–	w	ND	ND	ND	–	–	+	ND	–	–	–	ND	ND	ND	-	–	ND	–	ND	ND	–	+	+	ND	d	+
Ethanol	ND	ND	ND	ND	ND	–	ND	ND	–	–	+	–	ND	ND	–	+	–	ND	ND	ND	–	–	ND	ND	ND	ND	ND	–	ND	ND	ND	–	ND	ND	ND	ND	ND	ND	d	ND	–	ND	ND	ND	ND	–	ND	ND	ND
D-Fructose	d	ND	–	–	ND	V	ND	ND	–	+	+	V	–	–	ND	ND	–	ND	–	+	–	+	+	ND	ND	+	ND	+	ND	ND	ND	V	ND	ND	ND	ND	ND	+	+	+	–	ND	w	+	–	ND	+	ND	–
D-Glucose	w	–	+	+	–	+	+	+	w	+	+	+	+	–	–	–	+	–	+	–	w	–	+	+	ND	ND	ND	V	w	w	+	w	–	+	–	–	–	-	+	+	+	ND	ND	+	+	ND	+	+	+
Glycerol	–	w	–	ND	–	+	ND	ND	–	+	–	+	ND	–	–	ND	–	ND	ND	ND	–	+	–	ND	ND	+	ND	–	ND	ND	ND	w	ND	ND	ND	ND	ND	ND	d	ND	–	ND	V	ND	–	–	+	w	–
Lactose	–	–	–	–	–	V	–	–	–	–	–	–	d	–	ND	–	–	–	–	ND	–	–	–	–	ND	w	ND	–	ND	+	+	–	–	–	ND	ND	ND	ND	–	ND	+	ND	V	+	+	ND	–	–	w
Maltose	–/+	w	+	+	+	+	–	–	w	–	–	V	d	–	ND	ND	+	–	+	+	V	–	+	+	ND	+	ND	+	–	+	+	–	–	+	ND	ND	ND	-	+	+	+	ND	+	+	+	ND	+	+	–
D-Mannitol	–	–	–	–	ND	V	–	–	w	–	–	–	–	–	ND	ND	–	–	–	–	+	–	–	–	ND	+	ND	–	–	ND	ND	–	–	–	ND	ND	–	ND	–	ND	–	ND	+	–	–	ND	–	–	–
Salicin	d	–	–	ND	–	ND	–	+	–	ND	–	–	ND	ND	+	ND	–	–	–	ND	–	–	–	–	ND	ND	ND	ND	ND	w	ND	–	ND	+	ND	ND	ND	ND	–	ND	V	ND	–	ND	+	+	ND	+	w
Sucrose	d	–	–	–	+	-	+/w	-	–	–	V	+	ND	–	+	ND	–	–	–	–	–	–	–	–	ND	ND	ND	–	–	+	ND	–	–	+	ND	ND	ND	-	–	w	+	ND	+	V	–	–	ND	d	–
Trehalose	w	w	–	–	+	+	–	–	V	+	–	+	–	–	+	ND	–	–	+	+	w	+	+	+	ND	+	ND	+	+	+	ND	–	–	–	ND	ND	ND	-	+	+	V	ND	+	–	+	–	–	–	–
D-Xylose	–	ND	–	–	–	-	–	–	–	–	–	d	–	–	–	–	–	–	–	–	–	+	w	–	ND	w	ND	V	w	ND	ND	–	ND	–	ND	ND	ND	ND	d	ND	–	ND	W	–	–	+	+	–	–
G+C content (mol%) of type strain	34.1	38.1	36.1*	ND	33.9*	35.6	ND	ND	ND	34.8	35	37	38.6	36.6*	41.7	36.7	34	ND	ND	36.1	ND	36.6	36.8	38.8	36.4	36.4	37.2	37.2	34.8*	33.7	49.3	37.3*	37.8	ND	31.6	37.9	35.7	34.08	36.8*	34.1*	38.4	36.4	36.9	37.8	38	37.2	34.3	36.5	34
[truncated: 61 more columns]
